# Supplementary material for: Counter-Intuitive Magneto-Water-Wetting Effect to CO2 Adsorption at Room Temperature Using MgO/Mg(OH)2 Nanocomposites
Source: Materials (Basel). 2022 Jan 27;15(3):983. doi: 10.3390/ma15030983 (PMC8838735; doi:10.3390/ma15030983)
Supplement: Supplementary file 1 [file materials-15-00983-s001.zip]

Archive with 1 entries (1 files):
- materials-1539980-supplementary.pdf
